# Supplementary material for: Carneusones A-F, Benzophenone Derivatives from Sponge-Derived Fungus Aspergillus carneus GXIMD00543
Source: Mar Drugs. 2024 Jan 25;22(2):63. doi: 10.3390/md22020063 (PMC10890008; doi:10.3390/md22020063)
Supplement: Supplementary file 1 [file marinedrugs-22-00063-s001.zip]

Archive with 1 entries (1 files):
- marinedrugs-2826008-supplementary.pdf
